# Supplementary material for: Cyclometalated and NNN Terpyridine Ruthenium Photocatalysts and Their Cytotoxic Activity
Source: Molecules. 2024 May 5;29(9):2146. doi: 10.3390/molecules29092146 (PMC11085208; doi:10.3390/molecules29092146)
Supplement: Supplementary file 1 [file molecules-29-02146-s001.zip]

Archive with 1 entries (1 files):
- molecules-2965495-supplementary.pdf
